# Supplementary material for: Effect of Bamboo Essential Oil on the Oxidative Stability, Microbial Attributes and Sensory Quality of Chicken Meatballs
Source: Foods. 2023 Jan 3;12(1):218. doi: 10.3390/foods12010218 (PMC9819116; doi:10.3390/foods12010218)
Supplement: Supplementary file 1 [file foods-12-00218-s001.zip]

Archive with 1 entries (1 files):
- foods-2056242-supplementary.pdf
